# Supplementary material for: Enrichment and detection of bone disseminated tumor cells in models of low tumor burden
Source: Sci Rep. 2018 Sep 24;8:14299. doi: 10.1038/s41598-018-32653-2 (PMC6155169; doi:10.1038/s41598-018-32653-2)
Supplement: Supplementary file 2 — Supplementary Figure 3 [file 41598_2018_32653_MOESM2_ESM.xlsx]

## Sheet: Sheet1
Sample name	Gene	Technial replicate #	Ct value	ΔCt = CthGene-CtmHbms(avg)	2-ΔCt	Avg
MCF7-inoculated -E2 mouse #1	mHbms	1	25.8406
	mHbms	2	25.802
	mHbms	3	25.7399
	hB2M	1	28.011	2.21683	0.215114	0.204401
	hB2M	2	28.477	2.68283	0.155736
	hB2M	3	27.839	2.04483	0.242352
	hHPRT1	1	30.489	4.38882	0.0477347	0.0630995
	hHPRT1	2	30.122	4.02182	0.0615619
	hHPRT1	3	29.744	3.64382	0.0800021
MCF7-inoculated -E2 mouse #2	mHbms	1	23.9791
	mHbms	2	24.1897
	mHbms	3	23.8451
	hB2M	1	27.419	3.41438	0.0937926	0.0728212
	hB2M	2	28.128	4.12338	0.0573771
	hB2M	3	27.898	3.89338	0.0672938
	hHPRT1	1	Undetermined	0	0	0
	hHPRT1	2	Undetermined	0	0
	hHPRT1	3	Undetermined	0	0
MCF7-inoculated -E2 mouse #3	mHbms	1	23.1615
	mHbms	2	23.2702
	mHbms	3	23.0293
	hB2M	1	30.391	7.23734	0.00662741	0.00578642
	hB2M	2	30.966	7.81234	0.00444889
	hB2M	3	30.468	7.31434	0.00628296
	hHPRT1	1	29.349	6.19534	0.0136464	0.0187523
	hHPRT1	2	28.221	5.06734	0.0298249
	hHPRT1	3	29.443	6.28934	0.0127856
MCF7-inoculated -E2 mouse #4	mHbms	1	25.832
	mHbms	2	25.587
	mHbms	3	24.02
	hB2M	1	35.587	10.4407	0	0
	hB2M	2	Undetermined	0	0
	hB2M	3	Undetermined	0	0
	hHPRT1	1	Undetermined	0	0	0
	hHPRT1	2	Undetermined	0	0
	hHPRT1	3	Undetermined	0	0
MCF7-inoculated -E2 mouse #5	mHbms	1	26.019
	mHbms	2	25.555
	mHbms	3	26.168
	hB2M	1	Undetermined	0	0	0
	hB2M	2	Undetermined	0	0
	hB2M	3	Undetermined	0	0
	hHPRT1	1	Undetermined	0	0	0
	hHPRT1	2	Undetermined	0	0
	hHPRT1	3	Undetermined	0	0
MCF7-inoculated -E2 mouse #6	mHbms	1	24.422
	mHbms	2	23.934
	mHbms	3	24.293
	hB2M	1	34.149	9.93267	0.00102322	0.000742485
	hB2M	2	33.914	9.69767	0.00120424
	hB2M	3	Undetermined	0	0
	hHPRT1	1	Undetermined	0	0	0
	hHPRT1	2	Undetermined	0	0
	hHPRT1	3	Undetermined	0	0
MCF7-inoculated -E2 mouse #7	mHbms	1	24.5644
	mHbms	2	24.6041
	mHbms	3	24.4822
	hB2M	1	Undetermined	0	0	0
	hB2M	2	Undetermined	0	0
	hB2M	3	Undetermined	0	0
	hHPRT1	1	34.698	10.1477	0.000881502	0.000688327
	hHPRT1	2	34.273	9.72275	0.00118348
	hHPRT1	3	Undetermined	0	0
MCF7-inoculated -E2 mouse #8	mHbms	1	24.4227
	mHbms	2	24.2715
	mHbms	3	24.2256
	hB2M	1	Undetermined	0	0	0.000797038
	hB2M	2	34.063	9.75638	0.00115621
	hB2M	3	33.968	9.66138	0.00123491
	hHPRT1	1	Undetermined	0	0	0.000885609
	hHPRT1	2	33.626	9.31938	0.00156526
	hHPRT1	3	34.146	9.83938	0.00109157
MCF7-inoculated -E2 mouse #9	mHbms	1	22.8194
	mHbms	2	22.6488
	mHbms	3	22.3752
	hB2M	1	28.466	5.85154	0.0173185	0.0162375
	hB2M	2	29.123	6.50854	0.0109833
	hB2M	3	28.229	5.61454	0.0204105
	hHPRT1	1	Undetermined	0	0	0
	hHPRT1	2	Undetermined	0	0
	hHPRT1	3	33.864	11.2495	0.000410725
MCF7-inoculated -E2 mouse #10	mHbms	1	23.184
	mHbms	2	23.912
	mHbms	3	24.729
	hB2M	1	Undetermined	0	0	0
	hB2M	2	Undetermined	0	0
	hB2M	3	Undetermined	0	0
	hHPRT1	1	33.017	9.07533	0.00185376	0.00182801
	hHPRT1	2	32.602	8.66033	0.00247161
	hHPRT1	3	33.695	9.75333	0.00115865
MCF7-inoculated +E2 mouse #11	mHbms	1	27.8406
	mHbms	2	27.802
	mHbms	3	27.7399
	hB2M	1	30.011	2.21683	0.215114	0.167987
	hB2M	2	31.477	3.68283	0.077868
	hB2M	3	30.039	2.24483	0.21098
	hHPRT1	1	27.818	0.0238252	0.983621	1.17407
	hHPRT1	2	27.064	-0.730175	1.65884
	hHPRT1	3	27.979	0.184825	0.879756
MCF7-inoculated +E2 mouse #12	mHbms	1	23.8344
	mHbms	2	24.521
	mHbms	3	23.8365
	hB2M	1	30.078	6.01404	0.0154737	0.0123382
	hB2M	2	30.435	6.37104	0.0120816
	hB2M	3	30.788	6.72404	0.00945938
	hHPRT1	1	31.922	7.85804	0.00431017	0.00313546
	hHPRT1	2	32.433	8.36904	0.0030246
	hHPRT1	3	32.979	8.91504	0.0020716
MCF7-inoculated +E2 mouse #13	mHbms	1	27.489
	mHbms	2	27.156
	mHbms	3	28.068
	hB2M	1	35.665	8.094	0	0
	hB2M	2	Undetermined	0	0
	hB2M	3	Undetermined	0	0
	hHPRT1	1	Undetermined	0	0	0
	hHPRT1	2	Undetermined	0	0
	hHPRT1	3	Undetermined	0	0
MCF7-inoculated +E2 mouse #14	mHbms	1	27.5995
	mHbms	2	27.2536
	mHbms	3	27.5789
	hB2M	1	27.679	0.201663	0.869548	0.51736
	hB2M	2	29.009	1.53166	0.345878
	hB2M	3	29.048	1.57066	0.336654
	hHPRT1	1	Undetermined	0	0	0
	hHPRT1	2	Undetermined	0	0
	hHPRT1	3	Undetermined	0	0
MCF7-inoculated +E2 mouse #15	mHbms	1	24.6892
	mHbms	2	24.5661
	mHbms	3	24.4543
	hB2M	1	27.721	3.15113	0.112568	0.142189
	hB2M	2	27.569	2.99913	0.125075
	hB2M	3	26.974	2.40413	0.188923
	hHPRT1	1	Undetermined	0	0	0
	hHPRT1	2	Undetermined	0	0
	hHPRT1	3	Undetermined	0	0
MCF7-inoculated +E2 mouse #16	mHbms	1	26.1244
	mHbms	2	26.1948
	mHbms	3	28.7486
	hB2M	1	28.229	1.20639	0.433351	0.687457
	hB2M	2	27.016	-0.00660844	1.00459
	hB2M	3	27.702	0.679392	0.624429
	hHPRT1	1	Undetermined	0	0	0
	hHPRT1	2	Undetermined	0	0
	hHPRT1	3	Undetermined	0	0
MCF7-inoculated +E2 mouse #17	mHbms	1	25.1317
	mHbms	2	27.4249
	mHbms	3	26.8945
	hB2M	1	28.684	2.20029	0.217593	0.338554
	hB2M	2	27.65	1.16629	0.445565
	hB2M	3	27.988	1.50429	0.352503
	hHPRT1	1	Undetermined	0	0	0
	hHPRT1	2	Undetermined	0	0
	hHPRT1	3	Undetermined	0	0
MCF7-inoculated +E2 mouse #18	mHbms	1	27.794
	mHbms	2	28.489
	mHbms	3	27.067
	hB2M	1	Undetermined	0	0	0
	hB2M	2	Undetermined	0	0
	hB2M	3	Undetermined	0	0
	hHPRT1	1	Undetermined	0	0	0
	hHPRT1	2	Undetermined	0	0
	hHPRT1	3	Undetermined	0	0
No template control	mHbms	1	Undetermined	0	0	0
	mHbms	2	Undetermined	0	0
	mHbms	3	Undetermined	0	0
	hB2M	1	Undetermined	0	0	0
	hB2M	2	Undetermined	0	0
	hB2M	3	Undetermined	0	0
	hHPRT1	1	Undetermined	0	0	0
	hHPRT1	2	Undetermined	0	0
	hHPRT1	3	Undetermined	0	0
Sample name	Gene	Technial replicate #	Ct value	ΔCt = CthGene-CtmHbms(avg)	2-ΔCt	Avg
Non-tumor-inoculated -E2 nude mouse #1	mHbms	1	24.5032
	mHbms	2	25.6466
	mHbms	3	25.0145
	hHPRT1	1	Undetermined	0	0	0
	hHPRT1	2	Undetermined	0	0
	hHPRT1	3	Undetermined	0	0
	hB2M	1	Undetermined	0	0	0
	hB2M	2	Undetermined	0	0
	hB2M	3	Undetermined	0	0
Non-tumor-inoculated -E2 nude mouse #2	mHbms	1	23.8673
	mHbms	2	24.5965
	mHbms	3	24.1151
	hHPRT1	1	Undetermined	0	0	0
	hHPRT1	2	Undetermined	0	0
	hHPRT1	3	Undetermined	0	0
	hB2M	1	Undetermined	0	0	0
	hB2M	2	Undetermined	0	0
	hB2M	3	Undetermined	0	0
Non-tumor-inoculated -E2 nude mouse #3	mHbms	1	24.3264
	mHbms	2	24.3992
	mHbms	3	24.3201
	hHPRT1	1	Undetermined	0	0	0
	hHPRT1	2	Undetermined	0	0
	hHPRT1	3	Undetermined	0	0
	hB2M	1	Undetermined	0	0	0
	hB2M	2	Undetermined	0	0
	hB2M	3	Undetermined	0	0
Non-tumor-inoculated -E2 nude mouse #4	mHbms	1	24.8464
	mHbms	2	24.6884
	mHbms	3	24.6201
	hHPRT1	1	Undetermined	0	0	0
	hHPRT1	2	Undetermined	0	0
	hHPRT1	3	Undetermined	0	0
	hB2M	1	Undetermined	0	0	0
	hB2M	2	Undetermined	0	0
	hB2M	3	Undetermined	0	0
Non-tumor-inoculated -E2 nude mouse #5	mHbms	1	22.7597
	mHbms	2	22.5308
	mHbms	3	22.6149
	hHPRT1	1	Undetermined	0	0	0
	hHPRT1	2	Undetermined	0	0
	hHPRT1	3	Undetermined	0	0
	hB2M	1	Undetermined	0	0	0
	hB2M	2	Undetermined	0	0
	hB2M	3	Undetermined	0	0
Non-tumor-inoculated -E2 nude mouse #6	mHbms	1	24.1589
	mHbms	2	24.1045
	mHbms	3	24.5312
	hHPRT1	1	Undetermined	0	0	0
	hHPRT1	2	Undetermined	0	0
	hHPRT1	3	Undetermined	0	0
	hB2M	1	Undetermined	0	0	0
	hB2M	2	Undetermined	0	0
	hB2M	3	Undetermined	0	0
Non-tumor-inoculated -E2 nude mouse #7	mHbms	1	25.5304
	mHbms	2	25.4032
	mHbms	3	25.4242
	hHPRT1	1	Undetermined	0	0	0
	hHPRT1	2	Undetermined	0	0
	hHPRT1	3	Undetermined	0	0
	hB2M	1	Undetermined	0	0	0
	hB2M	2	Undetermined	0	0
	hB2M	3	Undetermined	0	0
Non-tumor-inoculated -E2 nude mouse #8	mHbms	1	24.2839
	mHbms	2	24.4044
	mHbms	3	24.3599
	hHPRT1	1	Undetermined	0	0	0
	hHPRT1	2	Undetermined	0	0
	hHPRT1	3	Undetermined	0	0
	hB2M	1	Undetermined	0	0	0
	hB2M	2	Undetermined	0	0
	hB2M	3	Undetermined	0	0
Non-tumor-inoculated -E2 nude mouse #9	mHbms	1	25.7504
	mHbms	2	25.6274
	mHbms	3	26.2299
	hHPRT1	1	Undetermined	0	0	0
	hHPRT1	2	Undetermined	0	0
	hHPRT1	3	Undetermined	0	0
	hB2M	1	Undetermined	0	0	0
	hB2M	2	Undetermined	0	0
	hB2M	3	Undetermined	0	0
Non-tumor-inoculated -E2 nude mouse #10	mHbms	1	25.3044
	mHbms	2	25.3726
	mHbms	3	25.4123
	hHPRT1	1	Undetermined	0	0	0
	hHPRT1	2	Undetermined	0	0
	hHPRT1	3	Undetermined	0	0
	hB2M	1	Undetermined	0	0	0
	hB2M	2	Undetermined	0	0
	hB2M	3	Undetermined	0	0
Non-tumor-inoculated +E2 nude mouse #1	mHbms	1	26.9313
	mHbms	2	27.7548
	mHbms	3	26.8277
	hHPRT1	1	Undetermined	0	0	0
	hHPRT1	2	Undetermined	0	0
	hHPRT1	3	Undetermined	0	0
	hB2M	1	Undetermined	0	0	0
	hB2M	2	Undetermined	0	0
	hB2M	3	Undetermined	0	0
Non-tumor-inoculated +E2 nude mouse #2	mHbms	1	26.9788
	mHbms	2	27.1035
	mHbms	3	29.0082
	hHPRT1	1	Undetermined	0	0	0
	hHPRT1	2	Undetermined	0	0
	hHPRT1	3	Undetermined	0	0
	hB2M	1	Undetermined	0	0	0
	hB2M	2	Undetermined	0	0
	hB2M	3	Undetermined	0	0
Non-tumor-inoculated +E2 nude mouse #3	mHbms	1	26.0159
	mHbms	2	28.279
	mHbms	3	27.5125
	hHPRT1	1	Undetermined	0	0	0
	hHPRT1	2	Undetermined	0	0
	hHPRT1	3	Undetermined	0	0
	hB2M	1	Undetermined	0	0	0
	hB2M	2	Undetermined	0	0
	hB2M	3	Undetermined	0	0
Non-tumor-inoculated +E2 nude mouse #4	mHbms	1	24.567
	mHbms	2	25.906
	mHbms	3	24.108
	hHPRT1	1	Undetermined	0	0	0
	hHPRT1	2	Undetermined	0	0
	hHPRT1	3	Undetermined	0	0
	hB2M	1	Undetermined	0	0	0
	hB2M	2	Undetermined	0	0
	hB2M	3	Undetermined	0	0
Non-tumor-inoculated +E2 nude mouse #5	mHbms	1	24.4055
	mHbms	2	25.1285
	mHbms	3	24.2102
	hHPRT1	1	Undetermined	0	0	0
	hHPRT1	2	Undetermined	0	0
	hHPRT1	3	Undetermined	0	0
	hB2M	1	Undetermined	0	0	0
	hB2M	2	Undetermined	0	0
	hB2M	3	Undetermined	0	0
Non-tumor-inoculated +E2 nude mouse #6	mHbms	1	28.7798
	mHbms	2	27.486
	mHbms	3	27.156
	hHPRT1	1	Undetermined	0	0	0
	hHPRT1	2	Undetermined	0	0
	hHPRT1	3	Undetermined	0	0
	hB2M	1	Undetermined	0	0	0
	hB2M	2	Undetermined	0	0
	hB2M	3	Undetermined	0	0
Non-tumor-inoculated +E2 nude mouse #7	mHbms	1	27.8584
	mHbms	2	27.2774
	mHbms	3	27.3105
	hHPRT1	1	Undetermined	0	0	0
	hHPRT1	2	Undetermined	0	0
	hHPRT1	3	Undetermined	0	0
	hB2M	1	Undetermined	0	0	0
	hB2M	2	Undetermined	0	0
	hB2M	3	Undetermined	0	0
Non-tumor-inoculated +E2 nude mouse #8	mHbms	1	25.9429
	mHbms	2	26.915
	mHbms	3	26.8551
	hHPRT1	1	Undetermined	0	0	0
	hHPRT1	2	Undetermined	0	0
	hHPRT1	3	Undetermined	0	0
	hB2M	1	Undetermined	0	0	0
	hB2M	2	Undetermined	0	0
	hB2M	3	Undetermined	0	0
No template control	mHbms	1	Undetermined	0	0	0
	mHbms	2	Undetermined	0	0
	mHbms	3	Undetermined	0	0
	hHPRT1	1	Undetermined	0	0	0
	hHPRT1	2	Undetermined	0	0
	hHPRT1	3	Undetermined	0	0
	hB2M	1	Undetermined	0	0	0
	hB2M	2	Undetermined	0	0
	hB2M	3	Undetermined	0	0
