# Supplementary material for: Enrichment and detection of bone disseminated tumor cells in models of low tumor burden
Source: Sci Rep. 2018 Sep 24;8:14299. doi: 10.1038/s41598-018-32653-2 (PMC6155169; doi:10.1038/s41598-018-32653-2)
Supplement: Supplementary file 3 — Supplementary Figure 5 [file 41598_2018_32653_MOESM3_ESM.xlsx]

## Sheet: Sheet1
Sample name	Gene	Technial replicate #	Ct value	ΔCt = CthGene-CtmHbms(avg)	2-ΔCt	Avg
D2.0R-inoculated -E2 mouse #1	mHbms	1	27.597
	mHbms	2	27.7002
	mHbms	3	27.6215
	mk18	1	31.4107	3.77115	0.0732437	0.0625531
	mk18	2	32.2288	4.58922	0.0415439
	mk18	3	31.4181	3.7785	0.0728717
D2.0R-inoculated -E2 mouse #2	mHbms	1	22.811
	mHbms	2	22.7933
	mHbms	3	22.958
	mk18	1	27.5681	4.71401	0.0381015	0.038289
	mk18	2	27.5036	4.64949	0.0398441
	mk18	3	27.6135	4.7594	0.0369213
D2.0R-inoculated -E2 mouse #3	mHbms	1	21.5535
	mHbms	2	21.4473
	mHbms	3	21.5711
	mk18	1	26.8764	5.35245	0.0244766	0.0279687
	mk18	2	26.6201	5.09611	0.029236
	mk18	3	26.5736	5.04962	0.0301936
D2.0R-inoculated -E2 mouse #4	mHbms	1	21.7124
	mHbms	2	21.8546
	mHbms	3	22.3454
	mk18	1	25.2557	3.28493	0.102597	0.107376
	mk18	2	24.9212	2.95038	0.129374
	mk18	3	25.4422	3.47143	0.0901564
D2.0R-inoculated -E2 mouse #5	mHbms	1	24.966
	mHbms	2	25.3162
	mHbms	3	25.2772
	mk18	1	28.5693	3.38278	0.0958699	0.0701771
	mk18	2	29.3878	4.20135	0.0543585
	mk18	3	29.2381	4.05163	0.0603028
D2.0R-inoculated -E2 mouse #6	mHbms	1	24.6102
	mHbms	2	24.5241
	mHbms	3	24.7158
	mk18	1	28.5406	3.92391	0.0658848	0.05553
	mk18	2	28.8858	4.26911	0.0518646
	mk18	3	28.9725	4.35578	0.0488405
D2.0R-inoculated -E2 mouse #7	mHbms	1	22.2341
	mHbms	2	21.7176
	mHbms	3	21.9823
	mk18	1	26.1143	4.13633	0.0568643	0.0511763
	mk18	2	26.3632	4.38516	0.0478558
	mk18	3	26.3347	4.35671	0.0488088
D2.0R-inoculated -E2 mouse #8	mHbms	1	22.2641
	mHbms	2	22.4064
	mHbms	3	22.9342
	mk18	1	27.5681	5.03319	0.0305393	0.0306896
	mk18	2	27.5036	4.96867	0.031936
	mk18	3	27.6135	5.07858	0.0295934
D2.0R-inoculated +E2 mouse #9	mHbms	1	24.9743
	mHbms	2	25.0096
	mHbms	3	25.0631
	mk18	1	29.5237	4.50799	0.0439501	0.0307382
	mk18	2	30.3158	5.30017	0.02538
	mk18	3	30.4652	5.44949	0.0228844
D2.0R-inoculated +E2 mouse #10	mHbms	1	19.5654
	mHbms	2	22.8696
	mHbms	3	22.4725
	mk18	1	34.5327	11.8968	0.000262241	0.000695748
	mk18	2	31.8808	9.24488	0.00164821
	mk18	3	35.1015	12.4657	0.000176792
D2.0R-inoculated +E2 mouse #11	mHbms	1	23.8577
	mHbms	2	23.4774
	mHbms	3	23.8149
	mk18	1	32.4959	8.77926	0.00227603	0.00408607
	mk18	2	31.5493	7.83259	0.00438687
	mk18	3	31.1982	7.48157	0.0055953
D2.0R-inoculated +E2 mouse #12	mHbms	1	23.8317
	mHbms	2	24.1528
	mHbms	3	24.022
	mk18	1	29.3384	5.3362	0.0247539	0.0294961
	mk18	2	29.0343	5.03211	0.0305622
	mk18	3	28.9161	4.91389	0.0331721
D2.0R-inoculated +E2 mouse #13	mHbms	1	21.5094
	mHbms	2	21.505
	mHbms	3	21.6244
	mk18	1	27.4824	5.93616	0.016332	0.0141932
	mk18	2	27.6641	6.11782	0.0143997
	mk18	3	27.9455	6.39923	0.0118479
D2.0R-inoculated +E2 mouse #14	mHbms	1	22.0031
	mHbms	2	22.1279
	mHbms	3	23.4386
	mk18	1	31.9289	9.40566	0.0014744	0.00108249
	mk18	2	32.5141	9.99084	0.000982782
	mk18	3	32.8285	10.3053	0.000790301
No template control	mHbms	1	Undetermined	0	0	0
	mHbms	2	Undetermined	0	0
	mHbms	3	Undetermined	0	0
	mk18	1	Undetermined	0	0	0
	mk18	2	Undetermined	0	0
	mk18	3	Undetermined	0	0
Sample name	Gene	Technial replicate #	Ct value	ΔCt = CthGene-CtmHbms(avg)	2-ΔCt	Avg
Non-tumor-inoculated Balb/c -E2 mouse #1	mHbms	1	24.7448
	mHbms	2	24.8302
	mHbms	3	24.741
	mk18	1	Undetermined	0	0	0
	mk18	2	Undetermined	0	0
	mk18	3	Undetermined	0	0
Non-tumor-inoculated Balb/c -E2 mouse #2	mHbms	1	24.1366
	mHbms	2	24.3824
	mHbms	3	24.2243
	mk18	1	Undetermined	0	0	0
	mk18	2	Undetermined	0	0
	mk18	3	Undetermined	0	0
Non-tumor-inoculated Balb/c -E2 mouse #3	mHbms	1	24.4642
	mHbms	2	24.3166
	mHbms	3	25.5906
	mk18	1	Undetermined	0	0	0
	mk18	2	Undetermined	0	0
	mk18	3	Undetermined	0	0
Non-tumor-inoculated Balb/c -E2 mouse #4	mHbms	1	26.5046
	mHbms	2	26.358
	mHbms	3	25.2019
	mk18	1	Undetermined	0	0	0
	mk18	2	Undetermined	0	0
	mk18	3	Undetermined	0	0
Non-tumor-inoculated Balb/c -E2 mouse #5	mHbms	1	24.3771
	mHbms	2	23.8811
	mHbms	3	25.6238
	mk18	1	Undetermined	0	0	0
	mk18	2	Undetermined	0	0
	mk18	3	Undetermined	0	0
Non-tumor-inoculated Balb/c -E2 mouse #6	mHbms	1	24.9656
	mHbms	2	25.2255
	mHbms	3	24.9055
	mk18	1	Undetermined	0	0	0
	mk18	2	Undetermined	0	0
	mk18	3	Undetermined	0	0
Non-tumor-inoculated Balb/c -E2 mouse #7	mHbms	1	25.6073
	mHbms	2	25.6695
	mHbms	3	25.3943
	mk18	1	Undetermined	0	0	0
	mk18	2	Undetermined	0	0
	mk18	3	Undetermined	0	0
Non-tumor-inoculated Balb/c -E2 mouse #8	mHbms	1	23.3067
	mHbms	2	23.2842
	mHbms	3	23.8068
	mk18	1	Undetermined	0	0	0
	mk18	2	Undetermined	0	0
	mk18	3	Undetermined	0	0
Non-tumor-inoculated Balb/c -E2 mouse #9	mHbms	1	23.3986
	mHbms	2	23.8654
	mHbms	3	23.6471
	mk18	1	30.0473	6.41028	0.0117575	0.00920148
	mk18	2	30.4887	6.85171	0.00865825
	mk18	3	30.7571	7.12005	0.00718873
Non-tumor-inoculated Balb/c -E2 mouse #10	mHbms	1	25.5616
	mHbms	2	25.4586
	mHbms	3	25.6677
	mk18	1	Undetermined	0	0	0
	mk18	2	Undetermined	0	0
	mk18	3	Undetermined	0	0
Non-tumor-inoculated Balb/c +E2 mouse #1	mHbms	1	24.7414
	mHbms	2	24.8321
	mHbms	3	24.808
	mk18	1	33.2745	8.48066	0.00279942	0.00506079
	mk18	2	31.5918	6.79796	0.00898692
	mk18	3	32.9958	8.20193	0.00339604
Non-tumor-inoculated Balb/c +E2 mouse #2	mHbms	1	20.8706
	mHbms	2	20.9273
	mHbms	3	20.9244
	mk18	1	29.0354	8.12796	0.0035747	0.00375312
	mk18	2	28.923	8.01558	0.00386428
	mk18	3	28.9395	8.03207	0.00382037
Non-tumor-inoculated Balb/c +E2 mouse #3	mHbms	1	21.9202
	mHbms	2	22.0822
	mHbms	3	22.7994
	mk18	1	Undetermined	0	0	0
	mk18	2	Undetermined	0	0
	mk18	3	Undetermined	0	0
Non-tumor-inoculated Balb/c +E2 mouse #4	mHbms	1	24.453
	mHbms	2	24.3559
	mHbms	3	23.1046
	mk18	1	Undetermined	0	0	0
	mk18	2	Undetermined	0	0
	mk18	3	Undetermined	0	0
Non-tumor-inoculated Balb/c +E2 mouse #5	mHbms	1	24.8898
	mHbms	2	25.6932
	mHbms	3	24.9857
	mk18	1	Undetermined	0	0	0
	mk18	2	Undetermined	0	0
	mk18	3	Undetermined	0	0
Non-tumor-inoculated Balb/c +E2 mouse #6	mHbms	1	24.868
	mHbms	2	24.6533
	mHbms	3	23.5569
	mk18	1	32.5377	7.34816	0.0061374	0.00632313
	mk18	2	32.2962	7.10665	0.00725577
	mk18	3	32.6761	7.4865	0.0055762
Non-tumor-inoculated Balb/c +E2 mouse #7	mHbms	1	24.2137
	mHbms	2	24.2696
	mHbms	3	24.1763
	mk18	1	Undetermined	0	0	0
	mk18	2	Undetermined	0	0
	mk18	3	Undetermined	0	0
Non-tumor-inoculated Balb/c +E2 mouse #8	mHbms	1	23.6154
	mHbms	2	23.6635
	mHbms	3	23.6833
	mk18	1	Undetermined	0	0	0
	mk18	2	Undetermined	0	0
	mk18	3	Undetermined	0	0
No template control	mHbms	1	Undetermined	0	0	0
	mHbms	2	Undetermined	0	0
	mHbms	3	Undetermined	0	0
	mk18	1	Undetermined	0	0	0
	mk18	2	Undetermined	0	0
	mk18	3	Undetermined	0	0
