# Supplementary material for: Enrichment and detection of bone disseminated tumor cells in models of low tumor burden
Source: Sci Rep. 2018 Sep 24;8:14299. doi: 10.1038/s41598-018-32653-2 (PMC6155169; doi:10.1038/s41598-018-32653-2)
Supplement: Supplementary file 4 — Supplementary Figure 6 [file 41598_2018_32653_MOESM4_ESM.xlsx]

## Sheet: Sheet1
Sample name	Gene	Technial replicate #	Ct value	ΔCt = CthGene-CtmHbms(avg)	2-ΔCt	Avg
SUM159-inoculated -E2 mouse #1	mHbms	1	25.8027
	mHbms	2	25.9808
	mHbms	3	25.6815
	hB2M	1	31.231	5.40931	0.0235307	0.0302879
	hB2M	2	30.48	4.65831	0.0396011
	hB2M	3	30.994	5.17231	0.0277318
	hHPRT1	1	Undetermined	0	0	0
	hHPRT1	2	Undetermined	0	0
	hHPRT1	3	Undetermined	0	0
SUM159-inoculated -E2 mouse #2	mHbms	1	23.2594
	mHbms	2	23.832
	mHbms	3	23.214
	hB2M	1	Undetermined	0	0	0
	hB2M	2	Undetermined	0	0
	hB2M	3	Undetermined	0	0
	hHPRT1	1	34.7623	11.3271	0.000389229	0.000501426
	hHPRT1	2	33.9926	10.5574	0.0006636
	hHPRT1	3	34.5483	11.1131	0.000451449
SUM159-inoculated -E2 mouse #3	mHbms	1	23.226
	mHbms	2	23.0449
	mHbms	3	23.3209
	hB2M	1	Undetermined	0	0	0
	hB2M	2	Undetermined	0	0
	hB2M	3	Undetermined	0	0
	hHPRT1	1	33.897	10.7	0.000601	0.00057
	hHPRT1	2	34.084	10.8867	0.000528186
	hHPRT1	3	33.9246	10.7273	0.000589866
SUM159-inoculated -E2 mouse #4	mHbms	1	23.2463
	mHbms	2	23.3529
	mHbms	3	23.6575
	hB2M	1	29.804	6.385	0.0119682	0.0134746
	hB2M	2	29.432	6.013	0.0154795
	hB2M	3	29.687	6.268	0.0129762
	hHPRT1	1	Undetermined	0	0	0
	hHPRT1	2	Undetermined	0	0
	hHPRT1	3	Undetermined	0	0
SUM159-inoculated -E2 mouse #5	mHbms	1	22.6073
	mHbms	2	22.8666
	mHbms	3	21.9855
	hB2M	1	Undetermined	0	0	0
	hB2M	2	Undetermined	0	0
	hB2M	3	Undetermined	0	0
	hHPRT1	1	34.4235	11.937	0.000255038	0.000266569
	hHPRT1	2	34.5683	12.0818	0.000230682
	hHPRT1	3	34.1235	11.637	0.000313989
SUM159-inoculated -E2 mouse #6	mHbms	1	23.5441
	mHbms	2	23.7521
	mHbms	3	23.641
	hB2M	1	Undetermined	0	0	0
	hB2M	2	Undetermined	0	0
	hB2M	3	Undetermined	0	0
	hHPRT1	1	Undetermined	0	0	0
	hHPRT1	2	Undetermined	0	0
	hHPRT1	3	Undetermined	0	0
SUM159-inoculated -E2 mouse #7	mHbms	1	24.1554
	mHbms	2	24.2597
	mHbms	3	24.2626
	hB2M	1	Undetermined	0	0	0
	hB2M	2	Undetermined	0	0
	hB2M	3	Undetermined	0	0
	hHPRT1	1	Undetermined	0	0	0
	hHPRT1	2	Undetermined	0	0
	hHPRT1	3	Undetermined	0	0
SUM159-inoculated -E2 mouse #8	mHbms	1	25.459
	mHbms	2	25.6295
	mHbms	3	25.6661
	hB2M	1	Undetermined	0	0	0
	hB2M	2	Undetermined	0	0
	hB2M	3	Undetermined	0	0
	hHPRT1	1	Undetermined	0	0	0
	hHPRT1	2	Undetermined	0	0
	hHPRT1	3	Undetermined	0	0
No template control	mHbms	1	Undetermined	0	0	0
	mHbms	2	Undetermined	0	0
	mHbms	3	Undetermined	0	0
	hB2M	1	Undetermined	0	0	0
	hB2M	2	Undetermined	0	0
	hB2M	3	Undetermined	0	0
	hHPRT1	1	Undetermined	0	0	0
	hHPRT1	2	Undetermined	0	0
	hHPRT1	3	Undetermined	0	0
Sample name	Gene	Technial replicate #	Ct value	ΔCt = CthGene-CtmHbms(avg)	2-ΔCt	Avg
Non-tumor-inoculated -E2 nude mouse #1	mHbms	1	23.673
	mHbms	2	23.6555
	mHbms	3	23.4719
	hB2M	1	Undetermined	0	0	0
	hB2M	2	Undetermined	0	0
	hB2M	3	Undetermined	0	0
	hHPRT1	1	Undetermined	0	0	0
	hHPRT1	2	Undetermined	0	0
	hHPRT1	3	Undetermined	0	0
Non-tumor-inoculated -E2 nude mouse #2	mHbms	1	24.5464
	mHbms	2	24.5015
	mHbms	3	24.4671
	hB2M	1	33.1818	8.67683	0.00244351	0.00216721
	hB2M	2	33.046	8.54102	0.00268471
	hB2M	3	34.013	9.50802	0.00137342
	hHPRT1	1	Undetermined	0	0	0
	hHPRT1	2	Undetermined	0	0
	hHPRT1	3	Undetermined	0	0
Non-tumor-inoculated -E2 nude mouse #3	mHbms	1	25.315
	mHbms	2	25.1803
	mHbms	3	25.2427
	hB2M	1	33.337	8.09098	0.00366751	0.00281704
	hB2M	2	33.784	8.53801	0.00269031
	hB2M	3	34.146	8.90002	0.00209328
	hHPRT1	1	Undetermined	0	0	0
	hHPRT1	2	Undetermined	0	0
	hHPRT1	3	Undetermined	0	0
Non-tumor-inoculated -E2 nude mouse #4	mHbms	1	24.9175
	mHbms	2	25.0657
	mHbms	3	24.9179
	hB2M	1	Undetermined	0	0	0
	hB2M	2	Undetermined	0	0
	hB2M	3	Undetermined	0	0
	hHPRT1	1	Undetermined	0	0	0
	hHPRT1	2	Undetermined	0	0
	hHPRT1	3	Undetermined	0	0
Non-tumor-inoculated -E2 nude mouse #5	mHbms	1	24.4753
	mHbms	2	24.6577
	mHbms	3	24.5881
	hB2M	1	Undetermined	0	0	0
	hB2M	2	Undetermined	0	0
	hB2M	3	Undetermined	0	0
	hHPRT1	1	Undetermined	0	0	0
	hHPRT1	2	Undetermined	0	0
	hHPRT1	3	Undetermined	0	0
Non-tumor-inoculated -E2 nude mouse #6	mHbms	1	23.0047
	mHbms	2	23.1951
	mHbms	3	23.1046
	hB2M	1	Undetermined	0	0	0
	hB2M	2	Undetermined	0	0
	hB2M	3	Undetermined	0	0
	hHPRT1	1	Undetermined	0	0	0
	hHPRT1	2	Undetermined	0	0
	hHPRT1	3	Undetermined	0	0
Non-tumor-inoculated -E2 nude mouse #7	mHbms	1	24.1121
	mHbms	2	24.3051
	mHbms	3	23.9661
	hB2M	1	Undetermined	0	0	0
	hB2M	2	Undetermined	0	0
	hB2M	3	Undetermined	0	0
	hHPRT1	1	Undetermined	0	0	0
	hHPRT1	2	Undetermined	0	0
	hHPRT1	3	Undetermined	0	0
Non-tumor-inoculated -E2 nude mouse #8	mHbms	1	24.0704
	mHbms	2	23.8749
	mHbms	3	24.0455
	hB2M	1	Undetermined	0	0	0
	hB2M	2	Undetermined	0	0
	hB2M	3	Undetermined	0	0
	hHPRT1	1	Undetermined	0	0	0
	hHPRT1	2	Undetermined	0	0
	hHPRT1	3	Undetermined	0	0
Non-tumor-inoculated -E2 nude mouse #9	mHbms	1	24.7323
	mHbms	2	24.4575
	mHbms	3	24.5851
	hB2M	1	Undetermined	0	0	0
	hB2M	2	Undetermined	0	0
	hB2M	3	Undetermined	0	0
	hHPRT1	1	Undetermined	0	0	0
	hHPRT1	2	Undetermined	0	0
	hHPRT1	3	Undetermined	0	0
Non-tumor-inoculated -E2 nude mouse #10	mHbms	1	23.446
	mHbms	2	23.2864
	mHbms	3	23.1561
	hB2M	1	31.2513	7.95518	0.0040295	0.00290935
	hB2M	2	32.5128	9.21666	0.00168077
	hB2M	3	31.6684	8.37229	0.00301779
	hHPRT1	1	Undetermined	0	0	0
	hHPRT1	2	Undetermined	0	0
	hHPRT1	3	Undetermined	0	0
No template control	mHbms	1	Undetermined	0	0	0
	mHbms	2	Undetermined	0	0
	mHbms	3	Undetermined	0	0
	hB2M	1	Undetermined	0	0	0
	hB2M	2	Undetermined	0	0
	hB2M	3	Undetermined	0	0
	hHPRT1	1	Undetermined	0	0	0
	hHPRT1	2	Undetermined	0	0
	hHPRT1	3	Undetermined	0	0
